# Supplementary material for: Afadin loss induces breast cancer metastasis through destabilisation of E‐cadherin to F‐actin linkage
Source: J Pathol. 2025 Mar 3;266(1):26–39. doi: 10.1002/path.6394 (PMC11985701; doi:10.1002/path.6394)
Supplement: Supplementary file 2 — Table S1. The Adhesome gene list [file PATH-266-26-s001.xlsx]

## Sheet: Cover sheet
	Afadin loss induces breast cancer metastasis through destabilization of E-cadherin to F-actin linkage
	MAK Rätze et al. J Pathol https://doi.org/10.1002/path.6394
	Table S1. The Adhesome gene list

## Sheet: Table S1
Table S1. The Adhesome gene list
name	symbol	complex	name	symbol	complex
α-‐catenin	CTNNA1	AJ	γ-catenin	JUP	DS
Afadin	MLLT4	TJ	Hakai	CBLL1	AJ
Ajuba	JUB	AJ	JAM-2	JAM2	TJ
aPKC	PRKCA	TJ	JAM-3	JAM3	TJ
Axin	AXIN1	AJ	JAM-A	F11R	TJ
β­‐catenin	CTNNB1	AJ	Kaiso	ZBTB33	AJ/OTHER
CD151	CD151	OTHER	KIF1C	KIF1C	OTHER
Cingulin	CGN	TJ	KIF4A	KIF4A	OTHER
Claudin-1	CLDN1	TJ	KIF14	KIF14	OTHER
Claudin-2	CLDN2	TJ	KIF23	KIF23	AJ/OTHER
Claudin-3	CLDN3	TJ	KIFC3	KIFC3	AJ/OTHER
Claudin-4	CLDN4	TJ	NEZHA	CAMSAP3	AJ/OTHER
Claudin-5	CLDN5	TJ	MRIP	MPRIP	OTHER
Claudin-6	CLDN6	TJ	MUPP-1	MPDZ	TJ
Claudin-7	CLDN7	TJ	Nectin-1	CADM3	OTHER
Claudin-8	CLDN8	TJ	Nectin-2	CADM1	OTHER
Claudin-9	CLDN9	TJ	Nectin-3	CADM2	OTHER
Claudin-10	CLDN10	TJ	Nectin-4	CADM4	OTHER
Claudin-11	CLDN11	TJ	Occludin	OCLN	TJ
Claudin-12	CLDN12	TJ	P-cadherin	CDH3	AJ
Claudin-14	CLDN14	TJ	p120-catenin	CTNND1	AJ
Claudin-15	CLDN15	TJ	PAR3	PARD3	TJ
Claudin-16	CLDN16	TJ	PAR6	PARD6A	TJ
Claudin-17	CLDN17	TJ	PATJ	INADL	TJ
Claudin-18	CLDN18	TJ	Perp	PERP	TJ
Claudin-19	CLDN19	TJ	PI3K/p110	PIK3CA	AJ/OTHER
Claudin-20	CLDN20	TJ	Plakophilin-1	PKP1	DS
Claudin-22	CLDN22	TJ	Plakophilin-2	PKP2	DS
Claudin-23	CLDN23	TJ	Plakophilin-3	PKP3	DS
Claudin-24	CLDN24	TJ	Plakophilin-4	PKP4	DS
Claudin-25	CLDN25	TJ	PLEKHA7	PLEKHA7	AJ
Desmocollin-1	DSC1	DS	Scribble	SCRIB	TJ
Desmocollin-2	DSC2	DS	Talin	TLN1	OTHER
Desmocollin-3	DSC3	DS	TAZ	WWTR1	OTHER
Desmoglein-1	DSG1	DS	Tricellulin	MARVELD2	TJ
Desmoglein-2	DSG2	DS	VASP	VASP	OTHER
Desmoglein-3	DSG3	DS	Vinculin	VCL	AJ
Desmoglein-4	DSG4	DS	NWASP	WASL	OTHER
Desmoplakin	DSP	DS	YAP	YAP1	OTHER
E-cadherin	CDH1	AJ	ZO-1	TJP1	TJ
ENA	ENAH	AJ/OTHER	ZO-2	TJP2	TJ
Eplin	LIMA1	AJ	ZO-3	TJP3	TJ
FER kinase	FER	AJ/OTHER	Zyxin	ZYX	AJ/OTHER
AJ=adherens juntion, TJ=tight junction, DS=desmosome
