# Supplementary material for: Afadin loss induces breast cancer metastasis through destabilisation of E‐cadherin to F‐actin linkage
Source: J Pathol. 2025 Mar 3;266(1):26–39. doi: 10.1002/path.6394 (PMC11985701; doi:10.1002/path.6394)
Supplement: Supplementary file 3 — Table S2. TCGA & METABRIC diagnosis, AFDN and CDH1 status [file PATH-266-26-s004.xlsx]

## Sheet: Cover sheet
	Afadin loss induces breast cancer metastasis through destabilization of E-cadherin to F-actin linkage
	MAK Rätze et al. J Pathol https://doi.org/10.1002/path.6394
	Table S2. TCGA & METABRIC diagnosis, AFDN and CDH1 status
	Red fonts indicate nonsense mutations.

## Sheet: Table S2
Table S2. TCGA & METABRIC diagnosis, AFDN and CDH1 status
	AFDN status			Diagnosis		CDH1 status
Sample ID	AA change	Copy #	mRNA	Initial	Revised	CDH1	CDH1 mRNA
MB-0221	E954*	ShallowDel	0.05	IDC-NST	NA	WT
MB-0363	G457A	Diploid	0.05	IDC-NST	NA	T467Pfs*14 & L466Sfs*15	0.03
MB-0375	P974R	ShallowDel	0.24	IDC-NST	NA	WT
MB-0378	E1816Tfs*4	ShallowDel	0.06	IDC-NST	NA	WT
MB-2564	N901K	Diploid	0.65	IDC-NST	NA	WT
MB-2747	P574L	Diploid	0.33	IDC-NST	NA	WT
MB-2803	L990F	Diploid	0.37	IDC-NST	NA	WT
MB-2994	M670V	Diploid	0.27	ILC	NA	WT
MB-3060	R213*	ShallowDel	0.02	IDC-NST	NA	WT
MB-3211	S63Lfs*7	Diploid	0.87	IDC-NST	NA	WT
MB-3344	R1271H	Diploid	0.48	IDC-NST	NA	WT
MB-3403	R559Sfs*6	ShallowDel	0.03	IDC-NST	NA	WT
MB-3466	R559Sfs*6	Diploid	0.72	IDC-NST	NA	WT
MB-3576	H764Afs*29	ShallowDel	0.16	IDC-NST	NA	WT
MB-3606	Q1308*	ShallowDel	0.25	IDC-NST	NA	WT
MB-4000	R1596H	Diploid	0.25	IDC-NST	NA	WT
MB-4098	R1596H	Diploid	0.98	IDC-NST	NA	WT
MB-4303	Q342Sfs*2	ShallowDel	0.69	IDC-NST	NA	WT
MB-4317	R1596H	Gain	1	mDLC	NA	WT
MB-4353	I540T	Diploid	0.93	IDC-NST	NA	WT
MB-4395	R511Dfs*7	ShallowDel	0.81	IDC-NST	NA	WT
MB-4697	Q1447*	Diploid	0.55	ILC	NA	WT
MB-4769	E1130Q	Diploid	0.68	IDC-NST	NA	N166_E167del	0.25
MB-4838	E1818D	Diploid	0.7	IDC-NST	NA	WT
MB-4866	S1325F	ShallowDel	0.37	IDC-NST	NA	WT
MB-4899	R1409W	Diploid	0.47	mDLC	NA	WT
MB-4938	R710Q	ShallowDel	0.3	IDC-NST	NA	WT
MB-4977	D310N	Diploid	0.41	IDC-NST	NA	N803lfs*13	0.15
MB-5015	R1634C	Diploid	0.31	IDC-NST	NA	WT
MB-5119	A134V	ShallowDel	0.01	mDLC	NA	WT
MB-5183	R1612_Q1613insA	Diploid	0.95	IDC-NST	NA	D819Gfs*3	0.21
MB-5212	M1530I	Diploid	0.67	IDC-NST	NA	WT
MB-5225	L967*	Diploid	0.61	IDC-NST	NA	WT
MB-5240	X551_splice	ShallowDel	0.03	IDC-NST	NA	WT
MB-5275	E1648*	Diploid	0.95	IDC-NST	NA	WT
MB-5315	X408_splice	ShallowDel	0.26	IDC-NST	NA	WT
MB-5390	R1596H	Gain	0.95	IDC-NST	NA	WT
MB-5492	P574L	Diploid	0.73	IDC-NST	NA	Q503*	0.04
MB-5541	Q1775*	Diploid	0.34	IDC-NST	NA	WT
MB-5624	C841_H842del	Diploid	1	IDC-NST	NA	WT
MB-5641	R369S	Diploid	0.8	IDC-NST	NA	WT
MB-6075	Q679H	ShallowDel	0.77	IDC-NST	NA	WT
MB-6097	S1393F	Diploid	0.99	unknown	NA	WT
MB-6118	S633P	Diploid	0.61	IDC-NST	NA	WT
MB-6169	L990F	Diploid	0.79	IDC-NST	NA	WT
MB-6225	A493S	Diploid	0.62	IDC-NST	NA	WT
MB-7006	R1596H	Amp	0.38	IDC-NST	NA	WT
MB-7069	R777Sfs*24	ShallowDel	0.2	IDC-NST	NA	WT
MB-7104	A1268S	Diploid	0.42	IDC-NST	NA	WT
MB-7185	R224*	Diploid	0.19	IDC-NST	NA	WT
MB-7280	S753G	ShallowDel	0.83	ILC	NA	WT
MTS-T0058	G515V	Amp	NA	IDC-NST	NA	WT
MTS-T0194	X1605_splice	Unknown	NA	ILC	NA	WT
MTS-T0200	R710Q	Unknown	NA	ILC	NA	WT
MTS-T0209	R1298*	Unknown	NA	IDC-NST	NA	WT
MTS-T0304	Y986Vfs*14	ShallowDel	NA	IDC-NST	NA	WT
MTS-T0339	Y386C	Unknown	NA	IDC-NST	NA	WT
MTS-T0342	R710Q	Unknown	NA	ILC	NA	WT
MTS-T0348	R777K	Unknown	NA	IDC-NST	NA	WT
MTS-T0360	R1610_Q1611insA	Unknown	NA	IDC-NST	NA	WT
MTS-T0361	R992H	Unknown	NA	IDC-NST	NA	WT
MTS-T0693	I540T	Diploid	NA	IDC-NST	NA	WT
MTS-T1514	G41R	Unknown	NA	IDC-NST	NA	WT
MTS-T1517	Q342*	Unknown	NA	Unknown	NA	WT
MTS-T2047	E283Rfs*11	Unknown	NA	IDC-NST	NA	WT
MTS-T2090	R820C	Diploid	NA	IDC-NST	NA	WT
MTS-T2150	D505N	Unknown	NA	IDC-NST	NA	WT
MTS-T2190	X527_splice	ShallowDel	NA	IDC-NST	NA	WT
TCGA-A2-A3XV-01	Q1071Gfs*50	ShallowDel	0	IDC-NST	IDC-NST	WT
TCGA-A8-A0A6-01	T378P & H1170P	ShallowDel	0.53	ILC	ILC	X522_splice	0.21
TCGA-AC-A23H-01	E982Q & G1203R	Diploid	0.32	IDC-NST	IDC-NST	WT
TCGA-AC-A62X-01	E1615Q	Gain	0.66	IDC-NST	IDC-NST	WT
TCGA-AN-A0FD-01	P1400L	Diploid	0.66	IDC-NST	IDC-NST	WT
TCGA-AO-A128-01	A1195V	Diploid	0.05	IDC-NST	mDLC	A817V	0.39
TCGA-AR-A1AU-01	L326*	ShallowDel	0.02	IDC-NST	IDC-NST	WT
TCGA-B6-A0WT-01	X728_splice	ShallowDel	0.1	IDC-NST	IDC-NST	WT
TCGA-B6-A0X7-01	Q649*	Diploid	0.56	ILC	mDLC	WT
TCGA-BH-A0B6-01	S1510N	Gain	0.2	IDC-NST	IDC-NST	WT
TCGA-BH-A0DZ-01	K1568N	Diploid	0.18	mDLC	IDC-NST	WT
TCGA-BH-A0EB-01	Y650*	Gain	0.33	IDC-NST	IDC-NST	WT
TCGA-BH-A18P-01	S564C	Diploid	0.84	IDC-NST	Apocrine DCIS	S36Afs*20	0.09
TCGA-C8-A12Q-01	C942F	ShallowDel	0.17	IDC-NST	Apocrine	WT
TCGA-D8-A1XK-01	E1563G & T1754S	Diploid	0.9	ILC	IDC-NST	WT
TCGA-D8-A1XM-01	S1510N	Diploid	0.83	IDC-NST	IDC-NST	WT
TCGA-D8-A1XW-01	X1027_splice	Diploid	0.82	ILC	IDC-NST	WT
TCGA-E2-A109-01	Q342Sfs*2	ShallowDel	0.42	IDC-NST	IDC-NST	WT
TCGA-E2-A1LA-01	K631T	ShallowDel	0.13	IDC-NST	IDC-NST	WT
TCGA-E9-A1N9-01	R1280Q	Diploid	0.54	IDC-NST	IDC-NST	WT
AA = amino acid; IDC-NST = invasive ductal carcinoma, not otherwise specified; ILC = invasive lobular carcinoma; mDLC = invasive mixed ductal and lobular; WT = wild type; MUT = mutant
