# Supplementary material for: Afadin loss induces breast cancer metastasis through destabilisation of E‐cadherin to F‐actin linkage
Source: J Pathol. 2025 Mar 3;266(1):26–39. doi: 10.1002/path.6394 (PMC11985701; doi:10.1002/path.6394)
Supplement: Supplementary file 4 — Table S3. Guide RNAs and primers used [file PATH-266-26-s003.xlsx]

## Sheet: Cover sheet
	Afadin loss induces breast cancer metastasis through destabilization of E-cadherin to F-actin linkage
	MAK Rätze et al. J Pathol https://doi.org/10.1002/path.6394
	Table S3. Guide RNAs and oligonucleotide primers used.

## Sheet: Table S3
Table S3. Guide RNAs and oligonucleotide primers used.
AFDN CRISPR primers	Sequence
CRSPR_FW1	5’ – caccGCGAGATCAGCCAGCCGACCG – 3’
CRSPR_REV1	5’ – aaacCGGTCGGCTGGCTGATCTCGC – 3’
CRSPR_FW2	5’ – caccGAGATGTAATCGAAACGCTCG – 3’
CRSPR_REV2	5’ – aaacCGAGCGTTTCGATTACATCTC – 3’
TIDE FW #2	5’ – TATTTTCAAGATAAAGCTGCTGGAA – 3’
TIDE REV #2	5’ – CTGTATACACTGACCTCCGCT – 3’
Construct	Sequence	Oligonucleotide name
Full Length GFP-l-Afadin	5’- tcggcgcgccACGCGTatggtgagcaagggcgagga – 3’	Mlu83 overlap_GFP FW
	5’- atggcactagGCTAGCTCActtggtgttgagttcattctca – 3’	NheI83 overlap_RAFDNFrag7Rev
GFP-l-Afadin∆FAB*	5’- tcggcgcgccACGCGTatggtgagcaagggcgagga – 3’	Mlu83 overlap_GFP FW
	5’- atggcactagGCTAGCTCAcagcccgggttcttcgggct – 3’	Nhe83 overlap_RAFDNFrag6Rev
GFP-l-Afadin∆αCAT*	5’- agccgacctccacttccac – 3’	∆CC_FW
	5’- AAGTGGAGGTCGGCTtgaaataccatcaaaatcactggtg – 3’	∆CC_REV_Infusion
GFP-l-Afadin∆Cterm*	5’- tcggcgcgccACGCGTatggtgagcaagggcgagga – 3’	Mlu83 overlap_GFP FW
	5’- atggcactagGCTAGCTCA tgaaataccatcaaaatca – 3’	NheI83 overlap_RAFDNCtruncRev
*amplified by PCR using the listed primers and then subcloned into pLV.BC.PURO.
